# Supplementary material for: DFT Modelling of Molecular Structure, Vibrational and UV-Vis Absorption Spectra of T-2 Toxin and 3-Deacetylcalonectrin
Source: Materials (Basel). 2022 Jan 15;15(2):649. doi: 10.3390/ma15020649 (PMC8780109; doi:10.3390/ma15020649)
Supplement: Supplementary file 1 [file materials-15-00649-s001.zip]

Archive with 1 entries (1 files):
- materials-1494960-supplementary.pdf
